# Supplementary material for: Transepidermal Delivery of Calcium Hydroxyapatite (CaHA) Microneedling: A Novel Approach for Inducing Collagen Types III and IV
Source: Biomedicines. 2025 Oct 10;13(10):2463. doi: 10.3390/biomedicines13102463 (PMC12562168; doi:10.3390/biomedicines13102463)
Supplement: Supplementary file 1 [file biomedicines-13-02463-s001.zip]

Archive with 1 entries (1 files):
- biomedicines-3737684-supplementary.pdf
